# Supplementary material for: Biphasic Calcium Phosphate Biomaterials: Stem Cell-Derived Osteoinduction or In Vivo Osteoconduction? Novel Insights in Maxillary Sinus Augmentation by Advanced Imaging
Source: Materials (Basel). 2021 Apr 23;14(9):2159. doi: 10.3390/ma14092159 (PMC8122985; doi:10.3390/ma14092159)
Supplement: Supplementary file 1 [file materials-14-02159-s001.zip]

Archive with 1 entries (1 files):
- Elementi multimediali1.avi
